# Supplementary material for: Efficacy of JAK1/2 inhibition in murine myeloproliferative neoplasms is not mediated by targeting oncogenic signaling
Source: Nat Commun. 2025 May 24;16:4833. doi: 10.1038/s41467-025-60019-6 (PMC12103521; doi:10.1038/s41467-025-60019-6)
Supplement: Supplementary file 4 — Source Data [file 41467_2025_60019_MOESM4_ESM.zip]

Archive with 2 entries (2 files):
- Gorantla et al., NCOMMS-24-38297B, Source Data, 2025-4-18.xlsx
- Gorantla et al., NCOMMS-24-38297B, Source Data, Raw images of western blots, 2025-5-4.pptx
