# Supplementary material for: Efficacy of JAK1/2 inhibition in murine myeloproliferative neoplasms is not mediated by targeting oncogenic signaling
Source: Nat Commun. 2025 May 24;16:4833. doi: 10.1038/s41467-025-60019-6 (PMC12103521; doi:10.1038/s41467-025-60019-6)
Supplement: Supplementary file 4 — Source Data [file 41467_2025_60019_MOESM4_ESM.zip › Gorantla et al., NCOMMS-24-38297B, Source Data, 2025-4-18.xlsx]

## Sheet: Figure 1B
	JAK2-V617F		JAK-V617F+L902Q
	mean	SD	mean	SD
0	88.0556	10.3526	99.4048	0.515491
25	83.8889	3.849	97.619	4.12393
50	83.6111	1.73472	94.6429	6.1859
100	79.7222	6.47288	92.8571	1.78571
250	51.1111	1.9245	94.0476	2.87013
500	10.2778	0.481125	89.881	5.74027
1000	0.833333	0	93.4524	5.45545
2000	0.833333	0	94.3452	4.91747
4000	0.833333	0	92.8571	0.892857
8000	0.833333	0	29.1667	4.40436

## Sheet: Figure 1C
Ruxolitinib [µM]	JAK2-V617F			JAK2-V617F+L902Q			JAK2-V617F+L983F
0	94.6809	97.8723	100	100	98.1818	89.0909	94.9495	100	100
20	1.06383	2.12766	10.6383	0.909091	3.63636	6.36364	92.9293	89.899	90.9091
40	1.06383	2.12766	4.25532	0.909091	3.63636	6.36364	34.3434	45.4545	38.3838
80	1.06383	2.12766	4.25532	0.909091	3.63636	6.36364	17.1717	8.08081	12.1212
Statistical Analysis
Within each column, compare rows (simple effects within columns)
Number of families	3
Number of comparisons per family	6
Alpha	0.05
Tukey's multiple comparisons test	Mean Diff,	95,00% CI of diff,	Significant?	Summary	Adjusted P Value
JAK2-V617F
Row 1 vs. Row 2	92.91	84,69 to 101,1	Yes	****	<0,0001
Row 1 vs. Row 3	95.04	86,82 to 103,3	Yes	****	<0,0001
Row 1 vs. Row 4	95.04	86,82 to 103,3	Yes	****	<0,0001
Row 2 vs. Row 3	2.128	-6,090 to 10,35	No	ns	0.8905
Row 2 vs. Row 4	2.128	-6,090 to 10,35	No	ns	0.8905
Row 3 vs. Row 4	-2.132e-14	-8,217 to 8,217	No	ns	>0,9999
JAK2-V617F+L902Q
Row 1 vs. Row 2	92.12	83,90 to 100,3	Yes	****	<0,0001
Row 1 vs. Row 3	92.12	83,90 to 100,3	Yes	****	<0,0001
Row 1 vs. Row 4	92.12	83,90 to 100,3	Yes	****	<0,0001
Row 2 vs. Row 3	-7.105e-15	-8,217 to 8,217	No	ns	>0,9999
Row 2 vs. Row 4	-1.421e-14	-8,217 to 8,217	No	ns	>0,9999
Row 3 vs. Row 4	-7.105e-15	-8,217 to 8,217	No	ns	>0,9999
JAK2-V617F+L983F
Row 1 vs. Row 2	7.071	-1,147 to 15,29	No	ns	0.1096
Row 1 vs. Row 3	58.92	50,71 to 67,14	Yes	****	<0,0001
Row 1 vs. Row 4	85.86	77,64 to 94,08	Yes	****	<0,0001
Row 2 vs. Row 3	51.85	43,63 to 60,07	Yes	****	<0,0001
Row 2 vs. Row 4	78.79	70,57 to 87,01	Yes	****	<0,0001
Row 3 vs. Row 4	26.94	18,72 to 35,15	Yes	****	<0,0001
Test details	Mean 1	Mean 2	Mean Diff,	SE of diff,	N1	N2	q	DF
JAK2-V617F
Row 1 vs. Row 2	97.52	4.61	92.91	2.979	3	3	44.11	24
Row 1 vs. Row 3	97.52	2.482	95.04	2.979	3	3	45.12	24
Row 1 vs. Row 4	97.52	2.482	95.04	2.979	3	3	45.12	24
Row 2 vs. Row 3	4.61	2.482	2.128	2.979	3	3	1.01	24
Row 2 vs. Row 4	4.61	2.482	2.128	2.979	3	3	1.01	24
Row 3 vs. Row 4	2.482	2.482	-2.132e-14	2.979	3	3	1.012e-14	24
JAK2-V617F+L902Q
Row 1 vs. Row 2	95.76	3.636	92.12	2.979	3	3	43.74	24
Row 1 vs. Row 3	95.76	3.636	92.12	2.979	3	3	43.74	24
Row 1 vs. Row 4	95.76	3.636	92.12	2.979	3	3	43.74	24
Row 2 vs. Row 3	3.636	3.636	-7.105e-15	2.979	3	3	3.373e-15	24
Row 2 vs. Row 4	3.636	3.636	-1.421e-14	2.979	3	3	6.747e-15	24
Row 3 vs. Row 4	3.636	3.636	-7.105e-15	2.979	3	3	3.373e-15	24
JAK2-V617F+L983F
Row 1 vs. Row 2	98.32	91.25	7.071	2.979	3	3	3.357	24
Row 1 vs. Row 3	98.32	39.39	58.92	2.979	3	3	27.97	24
Row 1 vs. Row 4	98.32	12.46	85.86	2.979	3	3	40.76	24
Row 2 vs. Row 3	91.25	39.39	51.85	2.979	3	3	24.62	24
Row 2 vs. Row 4	91.25	12.46	78.79	2.979	3	3	37.41	24
Row 3 vs. Row 4	39.39	12.46	26.94	2.979	3	3	12.79	24

## Sheet: Figure 2A
	mock						JAK2-V617F						JAK2-V617F+L902Q
20	38	42	40	48	48	42	68	64	58	63	64		68	67	58	62	60	58
40	44	38	42	56	48	38	73	78	72	68	78		72	74	78	84	78	68
60	44	42	40	38	44	42	80	78	89	90	79		80	90	78	74	82	78
Statistical Analysis
Within each row, compare columns (simple effects within rows)
Number of families	3
Number of comparisons per family	3
Alpha	0.05
Tukey's multiple comparisons test	Mean Diff,	95,00% CI of diff,	Significant?	Summary	Adjusted P Value
20
mock vs. JAK2-V617F	-20.4	-27,60 to -13,20	Yes	****	<0,0001
mock vs. JAK2-V617F+L902Q	-19.17	-26,03 to -12,30	Yes	****	<0,0001
JAK2-V617F vs. JAK2-V617F+L902Q	1.233	-5,970 to 8,437	No	ns	0.9092
40
mock vs. JAK2-V617F	-29.47	-36,67 to -22,26	Yes	****	<0,0001
mock vs. JAK2-V617F+L902Q	-31.33	-38,20 to -24,47	Yes	****	<0,0001
JAK2-V617F vs. JAK2-V617F+L902Q	-1.867	-9,070 to 5,337	No	ns	0.8048
60
mock vs. JAK2-V617F	-41.53	-48,74 to -34,33	Yes	****	<0,0001
mock vs. JAK2-V617F+L902Q	-38.67	-45,53 to -31,80	Yes	****	<0,0001
JAK2-V617F vs. JAK2-V617F+L902Q	2.867	-4,337 to 10,07	No	ns	0.6016
Test details	Mean 1	Mean 2	Mean Diff,	SE of diff,	N1	N2	q	DF
20
mock vs. JAK2-V617F	43	63.4	-20.4	2.965	6	5	9.73	42
mock vs. JAK2-V617F+L902Q	43	62.17	-19.17	2.827	6	6	9.588	42
JAK2-V617F vs. JAK2-V617F+L902Q	63.4	62.17	1.233	2.965	5	6	0.5883	42
40
mock vs. JAK2-V617F	44.33	73.8	-29.47	2.965	6	5	14.05	42
mock vs. JAK2-V617F+L902Q	44.33	75.67	-31.33	2.827	6	6	15.67	42
JAK2-V617F vs. JAK2-V617F+L902Q	73.8	75.67	-1.867	2.965	5	6	0.8904	42
60
mock vs. JAK2-V617F	41.67	83.2	-41.53	2.965	6	5	19.81	42
mock vs. JAK2-V617F+L902Q	41.67	80.33	-38.67	2.827	6	6	19.34	42
JAK2-V617F vs. JAK2-V617F+L902Q	83.2	80.33	2.867	2.965	5	6	1.367	42

## Sheet: Figure 2B
	mock						JAK2-V617F						JAK2-V617F+L902Q
20	12	14	12	8	12		18	16	14	18	19		14	12	18	18	17	16
40	12	14	12	12	8		22	24	22	20	24		20	18	24	18	22	22
60	12	11	9	10	8		24	20	18	22	24		24	20	21	22	20	18
Statistical Analysis
Within each row, compare columns (simple effects within rows)
Number of families	3
Number of comparisons per family	3
Alpha	0.05
Tukey's multiple comparisons test	Mean Diff,	95,00% CI of diff,	Significant?	Summary	Adjusted P Value
20
mock vs. JAK2-V617F	-5.4	-8,727 to -2,073	Yes	***	0.0009
mock vs. JAK2-V617F+L902Q	-4.233	-7,419 to -1,048	Yes	**	0.0068
JAK2-V617F vs. JAK2-V617F+L902Q	1.167	-2,019 to 4,352	No	ns	0.6483
40
mock vs. JAK2-V617F	-10.8	-14,13 to -7,473	Yes	****	<0,0001
mock vs. JAK2-V617F+L902Q	-9.067	-12,25 to -5,881	Yes	****	<0,0001
JAK2-V617F vs. JAK2-V617F+L902Q	1.733	-1,452 to 4,919	No	ns	0.3897
60
mock vs. JAK2-V617F	-11.6	-14,93 to -8,273	Yes	****	<0,0001
mock vs. JAK2-V617F+L902Q	-10.83	-14,02 to -7,648	Yes	****	<0,0001
JAK2-V617F vs. JAK2-V617F+L902Q	0.7667	-2,419 to 3,952	No	ns	0.8282
Test details	Mean 1	Mean 2	Mean Diff,	SE of diff,	N1	N2	q	DF
20
mock vs. JAK2-V617F	11.6	17	-5.4	1.366	5	5	5.593	39
mock vs. JAK2-V617F+L902Q	11.6	15.83	-4.233	1.307	5	6	4.579	39
JAK2-V617F vs. JAK2-V617F+L902Q	17	15.83	1.167	1.307	5	6	1.262	39
40
mock vs. JAK2-V617F	11.6	22.4	-10.8	1.366	5	5	11.19	39
mock vs. JAK2-V617F+L902Q	11.6	20.67	-9.067	1.307	5	6	9.808	39
JAK2-V617F vs. JAK2-V617F+L902Q	22.4	20.67	1.733	1.307	5	6	1.875	39
60
mock vs. JAK2-V617F	10	21.6	-11.6	1.366	5	5	12.01	39
mock vs. JAK2-V617F+L902Q	10	20.83	-10.83	1.307	5	6	11.72	39
JAK2-V617F vs. JAK2-V617F+L902Q	21.6	20.83	0.7667	1.307	5	6	0.8293	39

## Sheet: Figure 2C
mock	JAK2-V617F	JAK2-V617F+L902Q
48	152	92
46	84	128
70	122	100
26	98	98
46	122	142
		122
Statistical Analysis
Number of families	1
Number of comparisons per family	3
Alpha	0.05
Tukey's multiple comparisons test	Mean Diff,	95,00% CI of diff,	Significant?	Summary	Adjusted P Value
mock vs. JAK2-V617F	-68.4	-103,3 to -33,53	Yes	***	0.0005	A-B
mock vs. JAK2-V617F+L902Q	-66.47	-99,85 to -33,08	Yes	***	0.0004	A-C
JAK2-V617F vs. JAK2-V617F+L902Q	1.933	-31,45 to 35,32	No	ns	0.9872	B-C
Test details	Mean 1	Mean 2	Mean Diff,	SE of diff,	n1	n2	q	DF
mock vs. JAK2-V617F	47.2	115.6	-68.4	13.21	5	5	7.325	13
mock vs. JAK2-V617F+L902Q	47.2	113.7	-66.47	12.64	5	6	7.435	13
JAK2-V617F vs. JAK2-V617F+L902Q	115.6	113.7	1.933	12.64	5	6	0.2163	13

## Sheet: Figure 2D
mock	JAK2-V617F	JAK2-V617F+L902Q
120	450	480
110	527	540
80	480	389
120	397	420
110	460	400
		380
Statistical Analysis
Number of families	1
Number of comparisons per family	3
Alpha	0.05
Tukey's multiple comparisons test	Mean Diff,	95,00% CI of diff,	Significant?	Summary	Adjusted P Value
mock vs. JAK2-V617F	-354.8	-434,5 to -275,1	Yes	****	<0,0001	A-B
mock vs. JAK2-V617F+L902Q	-326.8	-403,2 to -250,5	Yes	****	<0,0001	A-C
JAK2-V617F vs. JAK2-V617F+L902Q	27.97	-48,38 to 104,3	No	ns	0.6093	B-C
Test details	Mean 1	Mean 2	Mean Diff,	SE of diff,	n1	n2	q	DF
mock vs. JAK2-V617F	108	462.8	-354.8	30.2	5	5	16.62	13
mock vs. JAK2-V617F+L902Q	108	434.8	-326.8	28.91	5	6	15.99	13
JAK2-V617F vs. JAK2-V617F+L902Q	462.8	434.8	27.97	28.91	5	6	1.368	13

## Sheet: Figure 2E
	mock						JAK2-V617F						JAK2-V617F+L902Q
CD11b	28	30	24	32	24		70	68	74	80	68		78	68	72	78	74	68
Gr-1	22	18	24	20	18		60	54	60	74	52		70	60	58	68	64	58
B220	34	28	32	31	28		2	6	3	5	6		2	3	4	6	3	4
Thy 1.2	2	5	4	5	8		5	4	3	4	5		2	3	3	3	4	6
Statistical Analysis
Within each row, compare columns (simple effects within rows)
Number of families	4
Number of comparisons per family	3
Alpha	0.05
Tukey's multiple comparisons test	Mean Diff,	95,00% CI of diff,	Significant?	Summary	Adjusted P Value
CD11b
mock vs. JAK2-V617F	-44.4	-50,37 to -38,43	Yes	****	<0,0001
mock vs. JAK2-V617F+L902Q	-45.4	-51,11 to -39,69	Yes	****	<0,0001
JAK2-V617F vs. JAK2-V617F+L902Q	-1	-6,713 to 4,713	No	ns	0.9066
Gr-1
mock vs. JAK2-V617F	-39.6	-45,57 to -33,63	Yes	****	<0,0001
mock vs. JAK2-V617F+L902Q	-42.6	-48,31 to -36,89	Yes	****	<0,0001
JAK2-V617F vs. JAK2-V617F+L902Q	-3	-8,713 to 2,713	No	ns	0.4201
B220
mock vs. JAK2-V617F	26.2	20,23 to 32,17	Yes	****	<0,0001
mock vs. JAK2-V617F+L902Q	26.93	21,22 to 32,65	Yes	****	<0,0001
JAK2-V617F vs. JAK2-V617F+L902Q	0.7333	-4,980 to 6,446	No	ns	0.9486
Thy 1.2
mock vs. JAK2-V617F	0.6	-5,367 to 6,567	No	ns	0.9681
mock vs. JAK2-V617F+L902Q	1.3	-4,413 to 7,013	No	ns	0.8474
JAK2-V617F vs. JAK2-V617F+L902Q	0.7	-5,013 to 6,413	No	ns	0.953
Test details	Mean 1	Mean 2	Mean Diff,	SE of diff,	N1	N2	q	DF
CD11b
mock vs. JAK2-V617F	27.6	72	-44.4	2.473	5	5	25.39	52
mock vs. JAK2-V617F+L902Q	27.6	73	-45.4	2.368	5	6	27.11	52
JAK2-V617F vs. JAK2-V617F+L902Q	72	73	-1	2.368	5	6	0.5972	52
Gr-1
mock vs. JAK2-V617F	20.4	60	-39.6	2.473	5	5	22.64	52
mock vs. JAK2-V617F+L902Q	20.4	63	-42.6	2.368	5	6	25.44	52
JAK2-V617F vs. JAK2-V617F+L902Q	60	63	-3	2.368	5	6	1.792	52
B220
mock vs. JAK2-V617F	30.6	4.4	26.2	2.473	5	5	14.98	52
mock vs. JAK2-V617F+L902Q	30.6	3.667	26.93	2.368	5	6	16.09	52
JAK2-V617F vs. JAK2-V617F+L902Q	4.4	3.667	0.7333	2.368	5	6	0.438	52
Thy 1.2
mock vs. JAK2-V617F	4.8	4.2	0.6	2.473	5	5	0.3431	52
mock vs. JAK2-V617F+L902Q	4.8	3.5	1.3	2.368	5	6	0.7764	52
JAK2-V617F vs. JAK2-V617F+L902Q	4.2	3.5	0.7	2.368	5	6	0.4181	52

## Sheet: Figure 3B
V617F veh.	V617F ruxo.	V617F+L902Q veh.	V617F+L902Q ruxo.
43	12	24	16
38	13	28	12
25	10	30	10
	14	34	18
Statistical Analysis
Table Analyzed	spleen length by CT
Column B	V617F ruxo,
vs.	vs,
Column A	V617F veh,
Unpaired t test
P value	0.004
P value summary	**
Significantly different (P < 0.05)?	Yes
One- or two-tailed P value?	Two-tailed
t, df	t=5,017, df=5
How big is the difference?
Mean of column A	35.33
Mean of column B	12.25
Difference between means (B - A) ± SEM	-23,08 ± 4,601
95% confidence interval	-34,91 to -11,26
R squared (eta squared)	0.8343
F test to compare variances
F, DFn, Dfd	29,60, 2, 3
P value	0.0212
P value summary	*
Significantly different (P < 0.05)?	Yes
Data analyzed
Sample size, column A	3
Sample size, column B	4
Table Analyzed	spleen length by CT
Column D	V617F+L902Q ruxo,
vs.	vs,
Column C	V617F+L902Q veh,
Unpaired t test
P value	0.0016
P value summary	**
Significantly different (P < 0.05)?	Yes
One- or two-tailed P value?	Two-tailed
t, df	t=5,417, df=6
How big is the difference?
Mean of column C	29
Mean of column D	14
Difference between means (D - C) ± SEM	-15,00 ± 2,769
95% confidence interval	-21,78 to -8,225
R squared (eta squared)	0.8303
F test to compare variances
F, DFn, Dfd	1,300, 3, 3
P value	0.8344
P value summary	ns
Significantly different (P < 0.05)?	No
Data analyzed
Sample size, column C	4
Sample size, column D	4

## Sheet: Figure 3C
V617F veh	V617F ruxo	V617F+L902Q veh	V617F+L902Q ruxo
69.8013	33.81	90.0788	35.4537
117.79	27.2661	73.5337	65.6551
95.1042	54.5322	78.7861	43.3324
119.971	37.0819	99.7957	33.0902
74.1638	41.4445	123.432	49.6352
76.3451	47.9884	105.048	36.7668
117.79	56.7135	127.108	90.3414
98.158	43.6258	78.7861	47.5343
130.877	65.4387	123.432	20.4844
	49.5153		48.5848
	100.557		36.7668
	36.8638		30.7266
	23.9942		42.0193
	25.5211		112.927
	45.1527		76.1599
	54.5322		44.6455
Statistical Analysis
Table Analyzed	VF vs, VF+LQ
Column B	V617F ruxo
vs.	vs,
Column A	V617F veh
Unpaired t test
P value	<0,0001
P value summary	****
Significantly different (P < 0.05)?	Yes
One- or two-tailed P value?	Two-tailed
t, df	t=6,361, df=23
How big is the difference?
Mean of column A	100
Mean of column B	46.5
Difference between means (B - A) ± SEM	-53,50 ± 8,411
95% confidence interval	-70,90 to -36,10
R squared (eta squared)	0.6375
F test to compare variances
F, DFn, Dfd	1,491, 8, 15
P value	0.4806
P value summary	ns
Significantly different (P < 0.05)?	No
Data analyzed
Sample size, column A	9
Sample size, column B	16
Table Analyzed	VF vs, VF+LQ
Column D	V617F+L902Q ruxo
vs.	vs,
Column C	V617F+L902Q veh
Unpaired t test
P value	<0,0001
P value summary	****
Significantly different (P < 0.05)?	Yes
One- or two-tailed P value?	Two-tailed
t, df	t=5,098, df=23
How big is the difference?
Mean of column C	100
Mean of column D	50.88
Difference between means (D - C) ± SEM	-49,12 ± 9,634
95% confidence interval	-69,05 to -29,19
R squared (eta squared)	0.5305
F test to compare variances
F, DFn, Dfd	1,310, 15, 8
P value	0.7212
P value summary	ns
Significantly different (P < 0.05)?	No
Data analyzed
Sample size, column C	9
Sample size, column D	16

## Sheet: Figure 3D
V617F veh.	V617F ruxo.	VF+L902Q veh.	VF+L902Q ruxo.
120	18.8	55	4
130	19	30	11
45	8	40	8
90	6	65	45
46	13	45	7
30	38	72	7
42	26	25	10
51	20	65	9
	16	45	5
	13		12
	16		10
	9		20
	16		8
	26		18
	7		34
	5		3
	70		15
	15		4
Statistical Analysis
Table Analyzed	WBC after ruxolitinib second round
Column B	V617F ruxo,
vs.	vs,
Column A	V617F veh,
Unpaired t test
P value	<0,0001
P value summary	****
Significantly different (P < 0.05)?	Yes
One- or two-tailed P value?	Two-tailed
t, df	t=4,838, df=24
How big is the difference?
Mean of column A	69.25
Mean of column B	18.99
Difference between means (B - A) ± SEM	-50,26 ± 10,39
95% confidence interval	-71,70 to -28,82
R squared (eta squared)	0.4937
F test to compare variances
F, DFn, Dfd	6,492, 7, 17
P value	0.0016
P value summary	**
Significantly different (P < 0.05)?	Yes
Data analyzed
Sample size, column A	8
Sample size, column B	18
Table Analyzed	WBC after ruxolitinib second round
Column D	VF+L902Q ruxo,
vs.	vs,
Column C	VF+L902Q veh,
Unpaired t test
P value	<0,0001
P value summary	****
Significantly different (P < 0.05)?	Yes
One- or two-tailed P value?	Two-tailed
t, df	t=6,903, df=25
How big is the difference?
Mean of column C	49.11
Mean of column D	12.78
Difference between means (D - C) ± SEM	-36,33 ± 5,264
95% confidence interval	-47,17 to -25,49
R squared (eta squared)	0.6559
F test to compare variances
F, DFn, Dfd	2,227, 8, 17
P value	0.1573
P value summary	ns
Significantly different (P < 0.05)?	No
Data analyzed
Sample size, column C	9
Sample size, column D	18

[truncated: 104 more sheets: Figure 3E, Figure 3F, Figure 3H, Figure 4A, Figure 4B, Figure 4C, Figure 4D, Figure 4E, Figure 4F, Figure 4G, Figure 4H, Figure 4I, Figure 4J, Figure 5A, Figure 5B, Figure 5C, Figure 5D, Figure 5F, Figure 5H, Figure 6D_1 …]
